# Supplementary material for: Comprehensive analysis of lncRNA expression profiles reveals a novel lncRNA signature to discriminate nonequivalent outcomes in patients with ovarian cancer
Source: Oncotarget. 2016 Apr 18;7(22):32433–48. doi: 10.18632/oncotarget.8653 (PMC5078024; doi:10.18632/oncotarget.8653)
Supplement: Supplementary file 2 [file oncotarget-07-32433-s002.xlsx]

## Sheet: trainning cohort
	gender	vital_status	last_contact_days_to	death_days_to	tumor_grade	residual_disease_largest_nodule	age_at_initial_pathologic_diagnosis	clinical_stage	BRCA1/2	batch	treatment_outcome_first_course
TCGA.36.2540.01	FEMALE	Alive	724	[Not_Applicable]	G1	>20_mm	26	Stage_IIIC	0	27	CR
TCGA.29.1764.01	FEMALE	Alive	1914	[Not_Applicable]	G2	>20_mm	49	Stage_IIIC	0	18	CR
TCGA.29.2425.01	FEMALE	Alive	1977	[Not_Applicable]	G2	>20_mm	60	Stage_IIIC	0	24	CR
TCGA.42.2590.01	FEMALE	Alive	227	[Not_Applicable]	G2	>20_mm	57	Stage_IV	0	24	Non-CR
TCGA.61.1907.01	FEMALE	Alive	952	[Not_Applicable]	G3	11-20_mm	63	Stage_IIIC	0	19	Non-CR
TCGA.61.1725.01	FEMALE	Alive	956	[Not_Applicable]	G3	11-20_mm	40	Stage_IIIC	0	19	Non-CR
TCGA.29.1774.01	FEMALE	Alive	527	[Not_Applicable]	G3	>20_mm	82	Stage_IIIC	0	19	Non-CR
TCGA.61.1914.01	FEMALE	Alive	1722	[Not_Applicable]	G3	>20_mm	65	Stage_IIIC	0	18	CR
TCGA.61.2002.01	FEMALE	Alive	547	[Not_Applicable]	G3	11-20_mm	46	Stage_IIIC	0	22	Non-CR
TCGA.09.2049.01	FEMALE	Alive	3419	[Not_Applicable]	G3	>20_mm	64	Stage_IIIC	0	24	CR
TCGA.29.2427.01	FEMALE	Alive	1900	[Not_Applicable]	G3	>20_mm	60	Stage_IIIC	1	24	CR
TCGA.29.1704.01	FEMALE	Alive	1587	[Not_Applicable]	G3	11-20_mm	61	Stage_IIIC	NA	27	CR
TCGA.36.2537.01	FEMALE	Alive	788	[Not_Applicable]	G3	>20_mm	39	Stage_IIIC	0	27	Non-CR
TCGA.36.2538.01	FEMALE	Alive	763	[Not_Applicable]	G3	11-20_mm	37	Stage_IIIB	0	27	CR
TCGA.36.2529.01	FEMALE	Alive	1066	[Not_Applicable]	G3	>20_mm	71	Stage_IIIC	0	27	CR
TCGA.36.2551.01	FEMALE	Alive	492	[Not_Applicable]	G3	>20_mm	57	Stage_IIIC	0	27	CR
TCGA.36.2530.01	FEMALE	Alive	1004	[Not_Applicable]	G3	11-20_mm	38	Stage_IIIC	0	27	CR
TCGA.42.2587.01	FEMALE	Alive	276	[Not_Applicable]	G3	>20_mm	75	Stage_IIIC	0	27	CR
TCGA.42.2588.01	FEMALE	Alive	287	[Not_Applicable]	G3	>20_mm	61	Stage_IV	0	27	Non-CR
TCGA.36.2534.01	FEMALE	Alive	907	[Not_Applicable]	G3	>20_mm	72	Stage_IIIC	0	27	Non-CR
TCGA.20.1682.01	FEMALE	Alive	837	[Not_Applicable]	GX	11-20_mm	56	Stage_IIIC	0	18	CR
TCGA.29.1771.01	FEMALE	Alive	686	[Not_Applicable]	G2	>20_mm	76	Stage_IIIC	0	18	CR
TCGA.29.1777.01	FEMALE	Alive	374	[Not_Applicable]	G2	>20_mm	47	Stage_IIIC	0	19	Non-CR
TCGA.61.2098.01	FEMALE	Alive	1993	[Not_Applicable]	G2	11-20_mm	62	Stage_IIIC	0	22	CR
TCGA.09.1673.01	FEMALE	Alive	92	[Not_Applicable]	G3	>20_mm	50	Stage_IV	0	18	NA
TCGA.23.1111.01	FEMALE	Alive	98	[Not_Applicable]	G3	>20_mm	63	Stage_IIIC	0	19	NA
TCGA.29.1776.01	FEMALE	Alive	360	[Not_Applicable]	G3	>20_mm	63	Stage_IIIC	0	19	Non-CR
TCGA.29.1693.01	FEMALE	Alive	3096	[Not_Applicable]	G3	>20_mm	72	Stage_IIIC	0	18	CR
TCGA.61.2009.01	FEMALE	Alive	1212	[Not_Applicable]	G3	11-20_mm	65	Stage_IIIC	0	22	CR
TCGA.29.2428.01	FEMALE	Alive	1372	[Not_Applicable]	G3	>20_mm	58	Stage_IIIC	0	24	CR
TCGA.36.2548.01	FEMALE	Alive	431	[Not_Applicable]	G3	>20_mm	57	Stage_IIIC	0	27	NA
TCGA.36.2544.01	FEMALE	Alive	638	[Not_Applicable]	G3	>20_mm	58	Stage_IIIC	0	27	Non-CR
TCGA.61.2003.01	FEMALE	Alive	122	[Not_Applicable]	G2	1-10_mm	53	Stage_IIIC	0	22	Non-CR
TCGA.61.2097.01	FEMALE	Alive	1844	[Not_Applicable]	G2	1-10_mm	71	Stage_IIC	0	22	CR
TCGA.20.1684.01	FEMALE	Alive	581	[Not_Applicable]	G3	1-10_mm	51	Stage_IIIC	0	18	CR
TCGA.29.1783.01	FEMALE	Alive	220	[Not_Applicable]	G3	1-10_mm	58	Stage_IIIC	0	18	NA
TCGA.20.1685.01	FEMALE	Alive	508	[Not_Applicable]	G3	1-10_mm	45	Stage_IIIC	0	18	CR
TCGA.23.1809.01	FEMALE	Alive	16	[Not_Applicable]	G3	1-10_mm	63	Stage_IIC	0	18	NA
TCGA.29.1698.01	FEMALE	Alive	2078	[Not_Applicable]	G3	1-10_mm	53	Stage_IIIC	0	18	CR
TCGA.24.1847.01	FEMALE	Alive	343	[Not_Applicable]	G3	1-10_mm	45	Stage_IV	0	18	CR
TCGA.23.1029.01	FEMALE	Alive	268	[Not_Applicable]	G3	1-10_mm	46	Stage_IIIC	0	19	CR
TCGA.61.1910.01	FEMALE	Alive	1127	[Not_Applicable]	G3	1-10_mm	56	Stage_IIC	0	19	CR
TCGA.04.1649.01	FEMALE	Alive	1966	[Not_Applicable]	G3	1-10_mm	74	Stage_IIIC	0	19	NA
TCGA.29.1769.01	FEMALE	Alive	699	[Not_Applicable]	G3	1-10_mm	40	Stage_IIIC	0	19	CR
TCGA.61.1913.01	FEMALE	Alive	1488	[Not_Applicable]	G3	1-10_mm	48	Stage_IIIB	0	18	CR
TCGA.24.1846.01	FEMALE	Alive	133	[Not_Applicable]	G3	1-10_mm	45	Stage_IIIC	0	19	NA
TCGA.24.1920.01	FEMALE	Alive	298	[Not_Applicable]	G3	1-10_mm	74	Stage_IIIC	0	21	CR
TCGA.61.1728.01	FEMALE	Alive	848	[Not_Applicable]	G3	1-10_mm	59	Stage_IV	0	21	CR
TCGA.61.1998.01	FEMALE	Alive	168	[Not_Applicable]	G3	1-10_mm	48	Stage_IIIC	0	22	NA
TCGA.13.2060.01	FEMALE	Alive	262	[Not_Applicable]	G3	1-10_mm	51	Stage_IV	0	24	CR
TCGA.59.2351.01	FEMALE	Alive	3532	[Not_Applicable]	G3	1-10_mm	51	Stage_IIIC	1	24	CR
TCGA.24.2281.01	FEMALE	Alive	1357	[Not_Applicable]	G3	1-10_mm	68	Stage_IIA	0	24	CR
TCGA.13.2071.01	FEMALE	Alive	191	[Not_Applicable]	G3	1-10_mm	63	Stage_IV	NA	40	CR
TCGA.23.2641.01	FEMALE	Alive	84	[Not_Applicable]	G3	1-10_mm	85	Stage_IIIC	0	40	NA
TCGA.13.2059.01	FEMALE	Alive	372	[Not_Applicable]	G3	1-10_mm	50	Stage_IIIC	0	40	CR
TCGA.13.2065.01	FEMALE	Alive	266	[Not_Applicable]	G3	1-10_mm	71	Stage_IIIC	0	40	CR
TCGA.42.2589.01	FEMALE	Alive	230	[Not_Applicable]	G3	1-10_mm	54	Stage_IIIC	0	27	CR
TCGA.61.2017.01	FEMALE	Alive	1398	[Not_Applicable]	G1	1-10_mm	64	Stage_IIIC	0	22	CR
TCGA.29.1763.01	FEMALE	Alive	2032	[Not_Applicable]	G2	1-10_mm	43	Stage_IIC	0	18	CR
TCGA.29.1770.01	FEMALE	Alive	741	[Not_Applicable]	G2	1-10_mm	54	Stage_IIIC	0	18	CR
TCGA.29.1775.01	FEMALE	Alive	376	[Not_Applicable]	G2	1-10_mm	51	Stage_IIIC	0	19	CR
TCGA.31.1950.01	FEMALE	Alive	571	[Not_Applicable]	G2	1-10_mm	76	Stage_IIIC	0	21	Non-CR
TCGA.29.2436.01	FEMALE	Alive	297	[Not_Applicable]	G2	1-10_mm	36	Stage_IIIC	0	27	CR
TCGA.29.2431.01	FEMALE	Alive	1285	[Not_Applicable]	G2	1-10_mm	59	Stage_IIIC	0	40	CR
TCGA.09.1674.01	FEMALE	Alive	260	[Not_Applicable]	G3	1-10_mm	79	Stage_IIIC	0	18	CR
TCGA.24.1849.01	FEMALE	Alive	176	[Not_Applicable]	G3	1-10_mm	80	Stage_IIIC	0	19	CR
TCGA.24.1850.01	FEMALE	Alive	168	[Not_Applicable]	G3	1-10_mm	72	Stage_IIIC	0	19	CR
TCGA.24.1842.01	FEMALE	Alive	253	[Not_Applicable]	G3	1-10_mm	49	Stage_IIIC	0	19	CR
TCGA.24.1843.01	FEMALE	Alive	106	[Not_Applicable]	G3	1-10_mm	66	Stage_IIIC	0	19	CR
TCGA.24.1844.01	FEMALE	Alive	113	[Not_Applicable]	G3	1-10_mm	64	Stage_IIIC	0	19	NA
TCGA.24.1845.01	FEMALE	Alive	116	[Not_Applicable]	G3	1-10_mm	42	Stage_IIIC	0	19	NA
TCGA.61.1737.01	FEMALE	Alive	1364	[Not_Applicable]	G3	1-10_mm	42	Stage_IV	0	19	CR
TCGA.61.1904.01	FEMALE	Alive	276	[Not_Applicable]	G3	1-10_mm	60	Stage_IIIC	0	19	CR
TCGA.24.2019.01	FEMALE	Alive	148	[Not_Applicable]	G3	1-10_mm	46	Stage_IIIC	0	22	NA
TCGA.61.1995.01	FEMALE	Alive	61	[Not_Applicable]	G3	1-10_mm	43	Stage_IIIC	0	22	Non-CR
TCGA.23.2643.01	FEMALE	Alive	143	[Not_Applicable]	G3	1-10_mm	74	Stage_IIIC	0	40	CR
TCGA.23.2647.01	FEMALE	Alive	135	[Not_Applicable]	G3	1-10_mm	49	Stage_IIIC	NA	40	NA
TCGA.36.2542.01	FEMALE	Alive	657	[Not_Applicable]	G3	1-10_mm	59	Stage_IIIB	0	27	CR
TCGA.23.2649.01	FEMALE	Alive	116	[Not_Applicable]	G3	1-10_mm	60	Stage_IIIC	NA	40	NA
TCGA.13.2066.01	FEMALE	Alive	295	[Not_Applicable]	G3	1-10_mm	49	Stage_IV	NA	40	CR
TCGA.31.1959.01	FEMALE	Alive	67	[Not_Applicable]	G2	[Not_Available]	49	Stage_IV	0	21	NA
TCGA.61.2104.01	FEMALE	Alive	2338	[Not_Applicable]	G2	No_Macroscopic_disease	53	Stage_IIC	0	22	CR
TCGA.61.2012.01	FEMALE	Alive	932	[Not_Applicable]	G2	[Not_Available]	81	Stage_IIC	0	22	NA
TCGA.09.2050.01	FEMALE	Alive	2163	[Not_Applicable]	G2	No_Macroscopic_disease	65	Stage_IIA	1	24	CR
TCGA.29.1781.01	FEMALE	Alive	255	[Not_Applicable]	G3	No_Macroscopic_disease	69	Stage_IIIC	0	18	CR
TCGA.29.1784.01	FEMALE	Alive	163	[Not_Applicable]	G3	No_Macroscopic_disease	55	Stage_IIIC	0	18	CR
TCGA.29.1707.01	FEMALE	Alive	1277	[Not_Applicable]	G3	No_Macroscopic_disease	41	Stage_IIC	0	18	CR
TCGA.20.1687.01	FEMALE	Alive	81	[Not_Applicable]	G3	No_Macroscopic_disease	46	Stage_IV	0	18	CR
TCGA.61.1895.01	FEMALE	Alive	44	[Not_Applicable]	G3	No_Macroscopic_disease	52	Stage_IIIB	0	19	Non-CR
TCGA.61.1911.01	FEMALE	Alive	1293	[Not_Applicable]	G3	[Not_Available]	55	Stage_IIA	0	19	CR
TCGA.61.1900.01	FEMALE	Alive	176	[Not_Applicable]	G3	No_Macroscopic_disease	51	Stage_IIIB	0	19	Non-CR
TCGA.61.1733.01	FEMALE	Alive	967	[Not_Applicable]	G3	No_Macroscopic_disease	71	Stage_IIIC	0	19	Non-CR
TCGA.61.1915.01	FEMALE	Alive	2061	[Not_Applicable]	G3	[Not_Available]	50	Stage_IIC	0	18	CR
TCGA.31.1951.01	FEMALE	Alive	684	[Not_Applicable]	G3	No_Macroscopic_disease	58	Stage_IIIC	0	21	NA
TCGA.31.1953.01	FEMALE	Alive	204	[Not_Applicable]	G3	[Not_Available]	52	Stage_IIIC	0	21	Non-CR
TCGA.31.1955.01	FEMALE	Alive	1293	[Not_Applicable]	G3	No_Macroscopic_disease	43	Stage_IIIC	0	21	NA
TCGA.31.1956.01	FEMALE	Alive	1342	[Not_Applicable]	G3	[Not_Available]	60	Stage_IIIB	0	21	NA
TCGA.31.1944.01	FEMALE	Alive	1386	[Not_Applicable]	G3	No_Macroscopic_disease	47	Stage_IIIC	0	21	CR
TCGA.31.1946.01	FEMALE	Alive	918	[Not_Applicable]	G3	No_Macroscopic_disease	30	Stage_IIIC	0	21	NA
TCGA.09.2053.01	FEMALE	Alive	1209	[Not_Applicable]	G3	No_Macroscopic_disease	72	Stage_IIIC	0	22	CR
TCGA.61.2088.01	FEMALE	Alive	145	[Not_Applicable]	G3	No_Macroscopic_disease	51	Stage_IIIC	0	22	NA
TCGA.61.2092.01	FEMALE	Alive	1573	[Not_Applicable]	G3	No_Macroscopic_disease	57	Stage_IIIC	0	22	CR
TCGA.61.2094.01	FEMALE	Alive	2182	[Not_Applicable]	G3	[Not_Available]	63	Stage_IIIC	0	22	CR
TCGA.23.2077.01	FEMALE	Alive	3525	[Not_Applicable]	G3	No_Macroscopic_disease	45	Stage_IIIC	0	22	CR
TCGA.23.2078.01	FEMALE	Alive	2661	[Not_Applicable]	G3	No_Macroscopic_disease	66	Stage_IIIC	1	22	CR
TCGA.61.2111.01	FEMALE	Alive	3825	[Not_Applicable]	G3	[Not_Available]	61	Stage_IV	0	21	CR
TCGA.23.2079.01	FEMALE	Alive	2788	[Not_Applicable]	G3	No_Macroscopic_disease	46	Stage_IIIC	1	22	CR
TCGA.61.2000.01	FEMALE	Alive	441	[Not_Applicable]	G3	No_Macroscopic_disease	67	Stage_IIIC	0	22	Non-CR
TCGA.09.2044.01	FEMALE	Alive	186	[Not_Applicable]	G3	No_Macroscopic_disease	77	Stage_IIB	0	24	CR
TCGA.59.2348.01	FEMALE	Alive	5481	[Not_Applicable]	G3	[Not_Available]	59	Stage_IIIC	1	24	CR
TCGA.13.1819.01	FEMALE	Alive	1946	[Not_Applicable]	G3	No_Macroscopic_disease	59	Stage_IIC	0	27	CR
TCGA.36.2547.01	FEMALE	Alive	624	[Not_Applicable]	G3	No_Macroscopic_disease	64	Stage_IIIC	0	27	NA
TCGA.29.2434.01	FEMALE	Alive	349	[Not_Applicable]	G3	No_Macroscopic_disease	52	Stage_IIIC	0	27	CR
TCGA.36.2549.01	FEMALE	Alive	184	[Not_Applicable]	G3	No_Macroscopic_disease	54	Stage_IIC	0	27	NA
TCGA.23.2645.01	FEMALE	Alive	137	[Not_Applicable]	G3	No_Macroscopic_disease	54	Stage_IIIC	0	40	NA
TCGA.42.2582.01	FEMALE	Alive	435	[Not_Applicable]	G3	No_Macroscopic_disease	49	Stage_IIIC	0	27	Non-CR
TCGA.13.2061.01	FEMALE	Alive	328	[Not_Applicable]	G3	No_Macroscopic_disease	58	Stage_IIIC	0	40	CR
TCGA.36.2532.01	FEMALE	Alive	897	[Not_Applicable]	G3	No_Macroscopic_disease	61	Stage_IIIC	0	27	NA
TCGA.04.1353.01	FEMALE	Alive	16	[Not_Applicable]	[Not_Available]	[Not_Available]	64	Stage_IIIC	NA	40	NA
TCGA.09.1672.01	FEMALE	Alive	178	[Not_Applicable]	G1	[Not_Available]	78	Stage_IIIC	NA	18	NA
TCGA.61.1721.01	FEMALE	Alive	338	[Not_Applicable]	G1	[Not_Available]	38	Stage_IV	0	21	CR
TCGA.29.1711.01	FEMALE	Alive	1053	[Not_Applicable]	G2	No_Macroscopic_disease	45	Stage_IIIC	0	18	CR
TCGA.61.2008.01	FEMALE	Alive	932	[Not_Applicable]	G2	No_Macroscopic_disease	40	Stage_IIC	0	22	CR
TCGA.20.1683.01	FEMALE	Alive	772	[Not_Applicable]	G3	No_Macroscopic_disease	65	Stage_IIIC	0	18	Non-CR
TCGA.09.1670.01	FEMALE	Alive	547	[Not_Applicable]	G3	No_Macroscopic_disease	57	Stage_IIIA	0	18	CR
TCGA.20.1686.01	FEMALE	Alive	89	[Not_Applicable]	G3	No_Macroscopic_disease	75	Stage_IIIC	0	18	CR
TCGA.29.1778.01	FEMALE	Alive	454	[Not_Applicable]	G3	No_Macroscopic_disease	77	Stage_IIIC	0	19	CR
TCGA.61.1899.01	FEMALE	Alive	256	[Not_Applicable]	G3	No_Macroscopic_disease	81	Stage_IIIC	0	19	CR
TCGA.57.1993.01	FEMALE	Alive	763	[Not_Applicable]	G3	No_Macroscopic_disease	56	Stage_IIIC	0	21	NA
TCGA.09.2056.01	FEMALE	Alive	379	[Not_Applicable]	G3	No_Macroscopic_disease	62	Stage_IIIC	0	22	CR
TCGA.09.2051.01	FEMALE	Alive	1919	[Not_Applicable]	G3	No_Macroscopic_disease	42	Stage_IIIC	0	24	CR
TCGA.59.2363.01	FEMALE	Alive	165	[Not_Applicable]	G3	No_Macroscopic_disease	40	Stage_IIIA	0	22	CR
TCGA.13.2057.01	FEMALE	Alive	433	[Not_Applicable]	G3	No_Macroscopic_disease	59	Stage_IIIC	NA	40	CR
TCGA.36.2552.01	FEMALE	Alive	349	[Not_Applicable]	G3	No_Macroscopic_disease	64	Stage_IIC	0	27	NA
TCGA.36.2545.01	FEMALE	Alive	557	[Not_Applicable]	G3	No_Macroscopic_disease	42	Stage_IIIA	0	27	NA
TCGA.42.2591.01	FEMALE	Alive	232	[Not_Applicable]	GX	No_Macroscopic_disease	51	Stage_IIIC	0	24	CR
TCGA.29.1762.01	FEMALE	Dead	2606	2634	G2	>20_mm	59	Stage_IV	0	18	CR
TCGA.61.2101.01	FEMALE	Dead	[Not_Available]	1688	G2	11-20_mm	55	Stage_IIIC	0	22	Non-CR
TCGA.29.1785.01	FEMALE	Dead	1053	1104	G3	>20_mm	55	Stage_IIIC	0	18	CR
TCGA.29.1697.01	FEMALE	Dead	949	949	G3	>20_mm	62	Stage_IIIC	0	18	CR
TCGA.24.2026.01	FEMALE	Dead	1059	1059	G3	>20_mm	79	Stage_IIIC	0	21	NA
TCGA.24.2027.01	FEMALE	Dead	3337	3337	G3	>20_mm	51	Stage_IV	0	21	CR
TCGA.30.1860.01	FEMALE	Dead	1366	1366	G3	>20_mm	58	Stage_IIIC	0	21	CR
TCGA.25.1870.01	FEMALE	Dead	455	455	G3	11-20_mm	59	Stage_IIIC	0	21	Non-CR
TCGA.24.2261.01	FEMALE	Dead	24	24	G3	11-20_mm	76	Stage_IIIC	0	22	NA
TCGA.23.2072.01	FEMALE	Dead	[Not_Available]	759	G3	>20_mm	58	Stage_IV	0	22	CR
TCGA.24.2297.01	FEMALE	Dead	1699	1699	G3	>20_mm	56	Stage_IIIC	0	24	CR
TCGA.25.2399.01	FEMALE	Dead	608	608	G3	>20_mm	80	Stage_IIIC	0	24	Non-CR
TCGA.24.2289.01	FEMALE	Dead	2049	2049	G3	>20_mm	68	Stage_IV	0	24	CR
TCGA.25.2391.01	FEMALE	Dead	1492	1492	G3	>20_mm	57	Stage_IIIC	0	24	CR
TCGA.29.1695.01	FEMALE	Dead	[Not_Available]	1229	G2	>20_mm	62	Stage_IIIC	0	18	NA
TCGA.29.1705.01	FEMALE	Dead	555	555	G2	>20_mm	47	Stage_IIIC	0	18	CR
TCGA.29.1766.01	FEMALE	Dead	1190	1199	G2	11-20_mm	74	Stage_IIIC	0	18	Non-CR
TCGA.29.1690.01	FEMALE	Dead	1360	1448	G2	11-20_mm	66	Stage_IIIC	0	18	NA
TCGA.30.1862.01	FEMALE	Dead	186	186	G2	>20_mm	65	Stage_IV	0	21	NA
TCGA.29.2414.01	FEMALE	Dead	2621	2621	G2	11-20_mm	75	Stage_IIIC	0	24	CR
TCGA.29.1692.01	FEMALE	Dead	2872	2872	G2	11-20_mm	58	Stage_IIIC	NA	27	CR
TCGA.29.1761.01	FEMALE	Dead	517	528	G3	>20_mm	80	Stage_IIIC	0	18	Non-CR
TCGA.29.1768.01	FEMALE	Dead	950	952	G3	>20_mm	50	Stage_IV	0	18	Non-CR
TCGA.61.1906.01	FEMALE	Dead	1038	1038	G3	11-20_mm	55	Stage_IIIC	0	19	CR
TCGA.61.1740.01	FEMALE	Dead	74	74	G3	>20_mm	71	Stage_IIIC	0	19	Non-CR
TCGA.61.1741.01	FEMALE	Dead	1024	1024	G3	>20_mm	76	Stage_IIIB	0	19	CR
TCGA.24.2029.01	FEMALE	Dead	439	439	G3	>20_mm	75	Stage_IIIC	0	21	CR
TCGA.24.1928.01	FEMALE	Dead	336	336	G3	11-20_mm	77	Stage_IIIC	0	21	Non-CR
TCGA.25.1871.01	FEMALE	Dead	760	760	G3	11-20_mm	70	Stage_IIIC	0	21	Non-CR
TCGA.24.2030.01	FEMALE	Dead	1641	1701	G3	>20_mm	87	Stage_IIIC	0	22	CR
TCGA.61.2109.01	FEMALE	Dead	629	629	G3	>20_mm	40	Stage_IIIC	1	22	NA
TCGA.24.2033.01	FEMALE	Dead	562	562	G3	>20_mm	87	Stage_IIIC	0	22	Non-CR
TCGA.25.2392.01	FEMALE	Dead	31	31	G3	11-20_mm	75	Stage_IV	1	24	NA
TCGA.25.2393.01	FEMALE	Dead	1157	1157	G3	11-20_mm	81	Stage_IIIC	0	24	Non-CR
TCGA.24.2271.01	FEMALE	Dead	962	962	G3	>20_mm	55	Stage_IIIC	0	24	NA
TCGA.24.2298.01	FEMALE	Dead	1620	1620	G3	>20_mm	55	Stage_IIIC	0	24	CR
TCGA.25.2042.01	FEMALE	Dead	396	396	G3	>20_mm	60	Stage_IIIC	0	24	Non-CR
TCGA.59.2355.01	FEMALE	Dead	[Not_Available]	65	G3	>20_mm	58	Stage_IV	0	22	NA
TCGA.24.2288.01	FEMALE	Dead	25	25	G3	>20_mm	70	Stage_IIIC	1	24	NA
TCGA.24.2295.01	FEMALE	Dead	1007	1007	G3	>20_mm	69	Stage_IIIC	0	24	CR
TCGA.13.1817.01	FEMALE	Dead	1024	1024	G3	>20_mm	56	Stage_IIIC	0	27	Non-CR
TCGA.29.2432.01	FEMALE	Dead	360	653	G3	11-20_mm	61	Stage_IIIC	0	27	Non-CR
TCGA.04.1644.01	FEMALE	Dead	[Not_Available]	1487	G3	>20_mm	48	Stage_IIIC	0	40	Non-CR
TCGA.36.2543.01	FEMALE	Dead	68	68	G3	>20_mm	85	Stage_IIIC	0	27	Non-CR
TCGA.29.2429.01	FEMALE	Dead	[Not_Available]	421	G3	>20_mm	79	Stage_IIIC	0	40	NA
TCGA.61.2613.01	FEMALE	Dead	945	945	G3	11-20_mm	73	Stage_IIIC	0	24	Non-CR
TCGA.29.1694.01	FEMALE	Dead	1172	1187	GX	11-20_mm	45	Stage_IIIC	0	18	Non-CR
TCGA.09.1664.01	FEMALE	Dead	[Not_Available]	2279	G1	1-10_mm	37	Stage_IIIC	0	19	CR
TCGA.10.0925.01	FEMALE	Dead	1652	1652	G1	1-10_mm	58	Stage_IIIB	0	21	Non-CR
TCGA.29.1703.01	FEMALE	Dead	1815	1815	G2	1-10_mm	56	Stage_IIIC	0	18	CR
TCGA.29.1710.01	FEMALE	Dead	889	951	G2	1-10_mm	54	Stage_IIIC	0	18	Non-CR
TCGA.04.1648.01	FEMALE	Dead	[Not_Available]	871	G2	1-10_mm	57	Stage_IIIC	0	19	NA
TCGA.04.1654.01	FEMALE	Dead	[Not_Available]	1451	G2	1-10_mm	69	Stage_IIIC	0	21	NA
TCGA.25.2408.01	FEMALE	Dead	943	943	G2	1-10_mm	37	Stage_IV	0	24	Non-CR
TCGA.29.1702.01	FEMALE	Dead	568	728	G3	1-10_mm	84	Stage_IIIC	0	18	CR
TCGA.29.1699.01	FEMALE	Dead	16	1106	G3	1-10_mm	57	Stage_IIIC	0	18	NA
TCGA.04.1651.01	FEMALE	Dead	[Not_Available]	1102	G3	1-10_mm	53	Stage_IIIC	0	19	NA
TCGA.24.2020.01	FEMALE	Dead	4624	4624	G3	1-10_mm	67	Stage_IIIC	0	21	CR
TCGA.25.1878.01	FEMALE	Dead	2587	2587	G3	1-10_mm	60	Stage_IIIC	0	21	CR
TCGA.24.2023.01	FEMALE	Dead	1364	1364	G3	1-10_mm	54	Stage_IIIA	0	21	CR
TCGA.24.1924.01	FEMALE	Dead	919	919	G3	1-10_mm	65	Stage_IIIC	0	21	CR
TCGA.30.1861.01	FEMALE	Dead	1058	1058	G3	1-10_mm	74	Stage_IIIC	0	21	NA
TCGA.24.1927.01	FEMALE	Dead	500	500	G3	1-10_mm	59	Stage_IIIC	0	21	CR
TCGA.24.2260.01	FEMALE	Dead	1100	1100	G3	1-10_mm	74	Stage_IIIB	0	22	CR
TCGA.24.2024.01	FEMALE	Dead	1769	1769	G3	1-10_mm	72	Stage_IIIC	1	22	CR
TCGA.24.2290.01	FEMALE	Dead	1102	1102	G3	1-10_mm	56	Stage_IIIC	0	24	CR
TCGA.25.2409.01	FEMALE	Dead	821	821	G3	1-10_mm	71	Stage_IV	0	24	CR
TCGA.24.1852.01	FEMALE	Dead	2201	2201	G3	1-10_mm	55	Stage_IIIC	0	27	CR
TCGA.29.1691.01	FEMALE	Dead	1435	1470	G2	1-10_mm	51	Stage_IIIC	0	18	CR
TCGA.29.1696.01	FEMALE	Dead	1025	1032	G2	1-10_mm	43	Stage_IIIC	0	18	Non-CR
TCGA.30.1887.01	FEMALE	Dead	738	738	G2	1-10_mm	67	Stage_IIIC	0	21	Non-CR
TCGA.30.1891.01	FEMALE	Dead	914	914	G2	1-10_mm	61	Stage_IIIC	0	21	Non-CR
TCGA.30.1866.01	FEMALE	Dead	1114	1114	G2	1-10_mm	61	Stage_IV	0	21	CR
TCGA.09.2045.01	FEMALE	Dead	[Not_Available]	1069	G2	1-10_mm	50	Stage_IV	0	24	Non-CR
TCGA.61.1916.01	FEMALE	Dead	475	475	G2	1-10_mm	53	Stage_IIIC	NA	27	NA
TCGA.04.1369.01	FEMALE	Dead	[Not_Available]	642	G2	1-10_mm	53	Stage_IIIC	NA	40	NA
TCGA.30.1856.01	FEMALE	Dead	477	477	G3	1-10_mm	56	Stage_IIIC	0	19	Non-CR
TCGA.61.1738.01	FEMALE	Dead	1089	1089	G3	1-10_mm	60	Stage_IIIC	0	19	Non-CR
TCGA.04.1646.01	FEMALE	Dead	[Not_Available]	848	G3	1-10_mm	60	Stage_IIIC	0	19	NA
TCGA.30.1855.01	FEMALE	Dead	75	75	G3	1-10_mm	61	Stage_IIIC	0	19	NA
TCGA.30.1853.01	FEMALE	Dead	1103	1103	G3	1-10_mm	58	Stage_IIIC	0	21	CR
TCGA.24.1923.01	FEMALE	Dead	690	690	G3	1-10_mm	51	Stage_IIIC	0	21	CR
TCGA.30.1892.01	FEMALE	Dead	1484	1484	G3	1-10_mm	52	Stage_IIIC	0	21	CR
TCGA.24.1930.01	FEMALE	Dead	2467	2467	G3	1-10_mm	53	Stage_IIIC	0	21	CR
TCGA.25.1877.01	FEMALE	Dead	549	730	G3	1-10_mm	81	Stage_IIIC	0	21	CR
TCGA.24.2254.01	FEMALE	Dead	1736	1736	G3	1-10_mm	66	Stage_IIIC	0	22	CR
TCGA.09.2054.01	FEMALE	Dead	637	637	G3	1-10_mm	58	Stage_IIIC	0	22	Non-CR
TCGA.24.2035.01	FEMALE	Dead	857	857	G3	1-10_mm	65	Stage_IIIC	1	22	Non-CR
TCGA.23.2081.01	FEMALE	Dead	[Not_Available]	2342	G3	1-10_mm	49	Stage_IV	0	22	Non-CR
TCGA.24.2262.01	FEMALE	Dead	11	11	G3	1-10_mm	57	Stage_IIIC	0	24	NA
TCGA.59.2350.01	FEMALE	Dead	[Not_Available]	679	G3	1-10_mm	44	Stage_IV	0	24	Non-CR
TCGA.09.2048.01	FEMALE	Dead	[Not_Available]	138	G3	1-10_mm	63	Stage_IIIC	0	24	Non-CR
TCGA.25.2398.01	FEMALE	Dead	1369	1369	G3	1-10_mm	71	Stage_IIIC	0	24	CR
TCGA.59.2354.01	FEMALE	Dead	[Not_Available]	1046	G3	1-10_mm	63	Stage_IIIC	0	22	Non-CR
TCGA.25.2401.01	FEMALE	Dead	90	90	G3	1-10_mm	64	Stage_IIIC	0	24	NA
TCGA.61.2612.01	FEMALE	Dead	193	193	G3	1-10_mm	63	Stage_IIIC	0	24	Non-CR
TCGA.61.2614.01	FEMALE	Dead	262	262	G3	1-10_mm	71	Stage_IIIC	0	24	Non-CR
TCGA.24.2038.01	FEMALE	Dead	1354	1354	GB	1-10_mm	68	Stage_IIIA	0	22	CR
TCGA.04.1655.01	FEMALE	Dead	[Not_Available]	1380	G2	No_Macroscopic_disease	49	Stage_IIIB	0	18	NA
TCGA.29.1688.01	FEMALE	Dead	2400	2400	G2	[Not_Available]	39	Stage_IIIC	0	18	Non-CR
TCGA.59.2372.01	FEMALE	Dead	[Not_Available]	1363	G2	No_Macroscopic_disease	73	Stage_IIIC	0	24	NA
TCGA.04.1638.01	FEMALE	Dead	[Not_Available]	1686	G3	No_Macroscopic_disease	57	Stage_IV	0	19	NA
TCGA.61.1901.01	FEMALE	Dead	347	347	G3	[Not_Available]	65	Stage_IV	0	19	Non-CR
TCGA.30.1880.01	FEMALE	Dead	1751	1751	G3	No_Macroscopic_disease	56	Stage_IIIC	0	21	Non-CR
TCGA.61.1917.01	FEMALE	Dead	1321	1321	G3	[Not_Available]	60	Stage_IIIB	0	19	CR
TCGA.23.2084.01	FEMALE	Dead	[Not_Available]	1516	G3	No_Macroscopic_disease	45	Stage_IV	0	22	CR
TCGA.24.2267.01	FEMALE	Dead	1446	1446	G3	No_Macroscopic_disease	58	Stage_IIB	0	24	CR
TCGA.59.2352.01	FEMALE	Dead	[Not_Available]	286	G3	[Not_Available]	78	Stage_IIIC	0	24	NA
TCGA.25.2400.01	FEMALE	Dead	1278	1278	G3	No_Macroscopic_disease	76	Stage_IIIC	0	24	CR
TCGA.04.1652.01	FEMALE	Dead	[Not_Available]	969	G2	[Not_Available]	76	Stage_IIIC	0	19	CR
TCGA.61.1743.01	FEMALE	Dead	1329	1329	G2	No_Macroscopic_disease	53	Stage_IIC	0	21	CR
TCGA.61.1919.01	FEMALE	Dead	1161	1161	G2	[Not_Available]	58	Stage_IIIC	0	19	CR
TCGA.61.2095.01	FEMALE	Dead	[Not_Available]	1875	G2	No_Macroscopic_disease	54	Stage_IIIC	0	22	CR
TCGA.23.1114.01	FEMALE	Dead	2089	2089	G3	No_Macroscopic_disease	55	Stage_IIIC	0	18	CR
TCGA.29.1701.01	FEMALE	Dead	514	515	G3	[Not_Available]	56	Stage_IIIC	0	18	Non-CR
TCGA.30.1857.01	FEMALE	Dead	8	8	G3	[Not_Available]	64	Stage_IV	0	19	NA
TCGA.61.1724.01	FEMALE	Dead	637	637	G3	No_Macroscopic_disease	47	Stage_IIIC	0	21	Non-CR
TCGA.61.1918.01	FEMALE	Dead	479	479	G3	No_Macroscopic_disease	45	Stage_IV	0	19	CR
TCGA.61.2102.01	FEMALE	Dead	197	197	G3	[Not_Available]	74	Stage_IIIC	0	22	NA
TCGA.61.1736.01	FEMALE	Dead	1484	1484	G3	[Not_Available]	45	Stage_IIIC	0	22	CR
TCGA.61.2016.01	FEMALE	Dead	[Not_Available]	36	G3	No_Macroscopic_disease	51	Stage_IIIC	0	22	Non-CR
TCGA.61.2113.01	FEMALE	Dead	676	676	G3	[Not_Available]	53	Stage_IIC	0	21	NA
TCGA.25.2404.01	FEMALE	Dead	883	883	G3	No_Macroscopic_disease	38	Stage_IIIC	1	24	CR
TCGA.25.2396.01	FEMALE	Dead	92	92	G3	No_Macroscopic_disease	71	Stage_IIIC	0	24	NA
TCGA.25.2397.01	FEMALE	Dead	365	365	G3	No_Macroscopic_disease	59	Stage_IV	0	24	NA
TCGA.30.1867.01	FEMALE	Dead	37	37	GX	[Not_Available]	46	Stage_IV	0	21	NA
TCGA.61.2110.01	FEMALE	Dead	1354	1354	[Not_Available]	No_Macroscopic_disease	56	Stage_IIIC	0	21	Non-CR

## Sheet: validation cohort
	gender	vital_status	last_contact_days_to	death_days_to	tumor_grade	residual_disease_largest_nodule	age_at_initial_pathologic_diagnosis	clinical_stage	BRCA1/2	batch	treatment_outcome_first_course
TCGA.13.0904.01	FEMALE	Alive	1470	[Not_Applicable]	G3	>20_mm	63	Stage_IIIC	0	11	Non-CR
TCGA.13.1501.01	FEMALE	Alive	999	[Not_Applicable]	G3	>20_mm	50	Stage_IV	0	14	Non-CR
TCGA.36.1570.01	FEMALE	Alive	655	[Not_Applicable]	G3	>20_mm	49	Stage_IIIC	0	17	Non-CR
TCGA.13.0911.01	FEMALE	Alive	843	[Not_Applicable]	G3	1-10_mm	55	Stage_IV	0	11	Non-CR
TCGA.24.0966.01	FEMALE	Alive	232	[Not_Applicable]	G3	>20_mm	78	Stage_IIIC	0	11	Non-CR
TCGA.13.1411.01	FEMALE	Alive	128	[Not_Applicable]	G3	>20_mm	81	Stage_IIIC	0	13	Non-CR
TCGA.24.1427.01	FEMALE	Alive	147	[Not_Applicable]	G3	>20_mm	58	Stage_IIIC	0	14	Non-CR
TCGA.13.1511.01	FEMALE	Alive	119	[Not_Applicable]	G3	>20_mm	52	Stage_IV	0	14	Non-CR
TCGA.13.0764.01	FEMALE	Alive	944	[Not_Applicable]	G3	1-10_mm	62	Stage_IV	0	9	Non-CR
TCGA.36.1569.01	FEMALE	Alive	885	[Not_Applicable]	G3	1-10_mm	52	Stage_IIIC	0	17	Non-CR
TCGA.04.1361.01	FEMALE	Alive	989	[Not_Applicable]	G3	No_Macroscopic_disease	57	Stage_IIIB	0	13	Non-CR
TCGA.36.1568.01	FEMALE	Alive	875	[Not_Applicable]	G3	[Not_Available]	52	Stage_IIIC	0	17	Non-CR
TCGA.04.1342.01	FEMALE	Dead	[Not_Available]	563	G2	>20_mm	80	Stage_IV	0	12	Non-CR
TCGA.13.1482.01	FEMALE	Dead	1877	1877	G2	>20_mm	52	Stage_IV	0	14	Non-CR
TCGA.24.0980.01	FEMALE	Dead	233	233	G3	>20_mm	53	Stage_IIIC	0	11	Non-CR
TCGA.23.1021.01	FEMALE	Dead	1446	1446	G3	>20_mm	45	Stage_IV	0	12	Non-CR
TCGA.24.0970.01	FEMALE	Dead	354	354	G3	>20_mm	63	Stage_IIIC	0	12	Non-CR
TCGA.23.1123.01	FEMALE	Dead	[Not_Available]	1018	G3	11-20_mm	59	Stage_IIIC	0	12	Non-CR
TCGA.13.1500.01	FEMALE	Dead	425	425	G3	11-20_mm	71	Stage_IIIC	0	14	Non-CR
TCGA.13.1483.01	FEMALE	Dead	895	895	G3	>20_mm	61	Stage_IIIC	0	14	Non-CR
TCGA.24.1557.01	FEMALE	Dead	1213	1213	G3	>20_mm	49	Stage_IIIC	0	17	Non-CR
TCGA.25.1626.01	FEMALE	Dead	481	518	G3	>20_mm	65	Stage_IIIC	0	17	Non-CR
TCGA.13.1477.01	FEMALE	Dead	1662	1662	G2	1-10_mm	49	Stage_IV	0	14	Non-CR
TCGA.13.0724.01	FEMALE	Dead	83	83	G3	1-10_mm	72	Stage_IV	0	9	Non-CR
TCGA.13.0805.01	FEMALE	Dead	1073	1074	G3	1-10_mm	57	Stage_IIIC	0	9	Non-CR
TCGA.13.0755.01	FEMALE	Dead	76	76	G3	1-10_mm	75	Stage_IV	0	9	Non-CR
TCGA.10.0934.01	FEMALE	Dead	119	204	G3	1-10_mm	50	Stage_IIIC	0	11	Non-CR
TCGA.23.1031.01	FEMALE	Dead	575	575	G3	1-10_mm	60	Stage_IV	0	12	Non-CR
TCGA.23.1109.01	FEMALE	Dead	1562	1562	G3	1-10_mm	62	Stage_IIIC	0	12	Non-CR
TCGA.24.0968.01	FEMALE	Dead	598	[Discrepancy]	G3	1-10_mm	59	Stage_IIIC	0	12	Non-CR
TCGA.25.1320.01	FEMALE	Dead	1124	1155	G3	1-10_mm	65	Stage_IIIC	0	13	Non-CR
TCGA.25.1314.01	FEMALE	Dead	974	1004	G3	1-10_mm	42	Stage_IV	0	13	Non-CR
TCGA.04.1364.01	FEMALE	Dead	[Not_Available]	1024	G3	1-10_mm	61	Stage_IIIC	0	13	Non-CR
TCGA.25.1316.01	FEMALE	Dead	1126	1279	G3	1-10_mm	55	Stage_IIIC	0	13	Non-CR
TCGA.25.1326.01	FEMALE	Dead	945	1249	G3	1-10_mm	61	Stage_IIIC	0	13	Non-CR
TCGA.25.1328.01	FEMALE	Dead	1979	2009	G3	1-10_mm	38	Stage_IIIC	0	13	Non-CR
TCGA.24.1434.01	FEMALE	Dead	568	568	G3	1-10_mm	59	Stage_IIIC	0	14	Non-CR
TCGA.24.1436.01	FEMALE	Dead	260	260	G3	1-10_mm	57	Stage_IIIC	0	14	Non-CR
TCGA.25.1628.01	FEMALE	Dead	627	627	G3	1-10_mm	67	Stage_IIIC	0	17	Non-CR
TCGA.13.1491.01	FEMALE	Dead	1595	1595	G3	[Not_Available]	55	Stage_IIIC	0	14	Non-CR
TCGA.13.0723.01	FEMALE	Dead	1204	1204	G3	>20_mm	63	Stage_IIIC	0	9	Non-CR
TCGA.10.0938.01	FEMALE	Dead	604	636	G3	>20_mm	80	Stage_IIIC	0	11	Non-CR
TCGA.10.0936.01	FEMALE	Dead	1089	1123	G3	>20_mm	69	Stage_IIIC	0	11	Non-CR
TCGA.04.1343.01	FEMALE	Dead	[Not_Available]	361	G3	>20_mm	72	Stage_IV	0	12	Non-CR
TCGA.04.1350.01	FEMALE	Dead	[Not_Available]	1946	G3	>20_mm	46	Stage_IIIC	0	13	Non-CR
TCGA.13.0893.01	FEMALE	Dead	1319	1319	G3	11-20_mm	48	Stage_IIIC	0	13	Non-CR
TCGA.57.1585.01	FEMALE	Dead	53	53	G3	11-20_mm	57	Stage_IIIC	0	15	Non-CR
TCGA.09.1659.01	FEMALE	Dead	[Not_Available]	304	G3	>20_mm	51	Stage_IIIC	0	17	Non-CR
TCGA.13.1485.01	FEMALE	Dead	629	629	G2	1-10_mm	48	Stage_IV	0	14	Non-CR
TCGA.09.0366.01	FEMALE	Dead	[Not_Available]	1757	G3	1-10_mm	55	Stage_IIIC	0	9	Non-CR
TCGA.09.0367.01	FEMALE	Dead	[Not_Available]	547	G3	1-10_mm	67	Stage_IIIC	0	9	Non-CR
TCGA.13.0714.01	FEMALE	Dead	189	189	G3	1-10_mm	55	Stage_IV	0	9	Non-CR
TCGA.23.1113.01	FEMALE	Dead	[Not_Available]	949	G3	1-10_mm	48	Stage_IV	0	12	Non-CR
TCGA.25.1315.01	FEMALE	Dead	1553	1583	G3	1-10_mm	50	Stage_IIIC	0	13	Non-CR
TCGA.24.1565.01	FEMALE	Dead	312	312	G3	1-10_mm	74	Stage_IIIC	0	15	Non-CR
TCGA.24.1474.01	FEMALE	Dead	676	676	G3	1-10_mm	57	Stage_IIIC	0	15	Non-CR
TCGA.57.1582.01	FEMALE	Dead	731	731	G3	1-10_mm	50	Stage_IIIC	0	17	Non-CR
TCGA.09.1661.01	FEMALE	Dead	[Not_Available]	1169	G3	1-10_mm	75	Stage_IIIC	0	17	Non-CR
TCGA.24.1558.01	FEMALE	Dead	594	594	G3	1-10_mm	73	Stage_IIIC	0	17	Non-CR
TCGA.24.1544.01	FEMALE	Dead	820	820	G3	1-10_mm	71	Stage_IIIC	0	17	Non-CR
TCGA.04.1338.01	FEMALE	Alive	1418	[Not_Applicable]	G3	1-10_mm	78	Stage_IIIC	0	12	NA
TCGA.13.1409.01	FEMALE	Alive	208	[Not_Applicable]	G3	1-10_mm	73	Stage_IIIC	0	13	NA
TCGA.13.0888.01	FEMALE	Alive	2141	[Not_Applicable]	G3	No_Macroscopic_disease	78	Stage_IIIC	0	11	NA
TCGA.20.0990.01	FEMALE	Alive	789	[Not_Applicable]	G3	[Not_Available]	74	Stage_IIIC	0	12	NA
TCGA.23.1121.01	FEMALE	Alive	194	[Not_Applicable]	G3	>20_mm	51	Stage_IIIC	0	12	NA
TCGA.24.1471.01	FEMALE	Alive	36	[Not_Applicable]	G3	>20_mm	60	Stage_IIIC	0	15	NA
TCGA.36.1578.01	FEMALE	Alive	847	[Not_Applicable]	G3	>20_mm	63	Stage_IV	0	17	NA
TCGA.57.1586.01	FEMALE	Alive	679	[Not_Applicable]	G3	11-20_mm	66	Stage_IIIC	0	17	NA
TCGA.04.1357.01	FEMALE	Alive	[Not_Available]	[Not_Applicable]	G3	[Not_Available]	52	Stage_IIIB	0	13	NA
TCGA.13.1510.01	FEMALE	Alive	78	[Not_Applicable]	G3	No_Macroscopic_disease	62	Stage_IIIC	0	14	NA
TCGA.36.1575.01	FEMALE	Alive	260	[Not_Applicable]	G3	No_Macroscopic_disease	83	Stage_IIIB	0	17	NA
TCGA.13.0730.01	FEMALE	Dead	[Not_Available]	542	G3	>20_mm	71	Stage_IIIC	0	9	NA
TCGA.23.1107.01	FEMALE	Dead	[Not_Available]	9	G3	>20_mm	59	Stage_IV	0	12	NA
TCGA.25.1329.01	FEMALE	Dead	90	457	G3	11-20_mm	76	Stage_IIIC	0	13	NA
TCGA.24.1464.01	FEMALE	Dead	379	379	G3	>20_mm	70	Stage_IIIC	0	14	NA
TCGA.13.1496.01	FEMALE	Dead	129	129	G3	>20_mm	65	Stage_IIIC	0	14	NA
TCGA.36.1580.01	FEMALE	Dead	737	737	G3	>20_mm	82	Stage_IIIC	0	17	NA
TCGA.10.0935.01	FEMALE	Dead	1078	1078	G3	1-10_mm	68	Stage_IIIC	0	11	NA
TCGA.10.0928.01	FEMALE	Dead	563	563	G3	1-10_mm	71	Stage_IIIC	0	11	NA
TCGA.04.1332.01	FEMALE	Dead	1247	1247	G3	1-10_mm	70	Stage_IIIC	0	12	NA
TCGA.04.1362.01	FEMALE	Dead	[Not_Available]	1348	G3	1-10_mm	59	Stage_IIC	0	13	NA
TCGA.25.1324.01	FEMALE	Dead	1035	1035	G3	1-10_mm	74	Stage_IIIC	0	13	NA
TCGA.24.1431.01	FEMALE	Dead	583	567	G3	1-10_mm	67	Stage_IIIC	0	14	NA
TCGA.24.1422.01	FEMALE	Dead	23	23	G3	1-10_mm	82	Stage_IIIC	0	14	NA
TCGA.25.1631.01	FEMALE	Dead	9	9	G3	1-10_mm	73	Stage_IIIC	0	17	NA
TCGA.24.1567.01	FEMALE	Dead	524	524	G3	1-10_mm	54	Stage_IIIB	0	17	NA
TCGA.24.1546.01	FEMALE	Dead	1955	1955	G3	1-10_mm	46	Stage_IIIC	0	17	NA
TCGA.30.1718.01	FEMALE	Dead	1579	1579	G3	1-10_mm	44	Stage_IIIC	0	17	NA
TCGA.04.1337.01	FEMALE	Dead	[Not_Available]	61	G2	No_Macroscopic_disease	78	Stage_IIIC	0	12	NA
TCGA.25.1317.01	FEMALE	Dead	[Not_Available]	61	G3	[Not_Available]	66	Stage_IIIC	0	13	NA
TCGA.57.1583.01	FEMALE	Dead	346	346	G3	No_Macroscopic_disease	57	Stage_IIIC	0	15	NA
TCGA.13.0807.01	FEMALE	Dead	414	414	G3	>20_mm	54	Stage_IIIC	0	11	NA
TCGA.25.1322.01	FEMALE	Dead	91	91	G3	>20_mm	62	Stage_IV	0	13	NA
TCGA.25.1325.01	FEMALE	Dead	976	976	G3	>20_mm	77	Stage_IV	0	13	NA
TCGA.25.1319.01	FEMALE	Dead	1977	1977	G3	11-20_mm	73	Stage_IIIC	0	13	NA
TCGA.20.0987.01	FEMALE	Dead	[Not_Available]	701	G3	1-10_mm	61	Stage_IIIC	0	12	NA
TCGA.23.1032.01	FEMALE	Dead	68	84	G3	1-10_mm	73	Stage_IV	0	12	NA
TCGA.25.1312.01	FEMALE	Dead	31	31	G3	1-10_mm	69	Stage_IV	0	13	NA
TCGA.04.1536.01	FEMALE	Dead	[Not_Available]	885	G3	1-10_mm	60	Stage_IV	0	17	NA
TCGA.25.1627.01	FEMALE	Dead	11	394	G3	1-10_mm	73	Stage_IIIC	0	17	NA
TCGA.13.0760.01	FEMALE	Dead	351	351	G3	No_Macroscopic_disease	63	Stage_IV	0	9	NA
TCGA.13.0795.01	FEMALE	Alive	596	[Not_Applicable]	G3	>20_mm	66	Stage_IIIC	0	9	CR
TCGA.13.0901.01	FEMALE	Alive	589	[Not_Applicable]	G3	>20_mm	41	Stage_IIIC	0	13	CR
TCGA.36.1576.01	FEMALE	Alive	915	[Not_Applicable]	G3	>20_mm	76	Stage_IIIC	0	17	CR
TCGA.13.0768.01	FEMALE	Alive	257	[Not_Applicable]	G3	1-10_mm	73	Stage_IIIC	0	9	CR
TCGA.13.0765.01	FEMALE	Alive	869	[Not_Applicable]	G3	1-10_mm	50	Stage_IIIC	0	9	CR
TCGA.13.0766.01	FEMALE	Alive	651	[Not_Applicable]	G3	1-10_mm	42	Stage_IIIC	0	9	CR
TCGA.13.0899.01	FEMALE	Alive	1708	[Not_Applicable]	G3	1-10_mm	60	Stage_IIIC	0	11	CR
TCGA.23.1024.01	FEMALE	Alive	468	[Not_Applicable]	G3	1-10_mm	52	Stage_IV	0	12	CR
TCGA.13.0908.01	FEMALE	Alive	1364	[Not_Applicable]	G3	1-10_mm	58	Stage_IV	0	13	CR
TCGA.13.1412.01	FEMALE	Alive	162	[Not_Applicable]	G3	1-10_mm	41	Stage_IV	0	13	CR
TCGA.24.1413.01	FEMALE	Alive	192	[Not_Applicable]	G3	1-10_mm	51	Stage_IIIC	0	13	CR
TCGA.13.1405.01	FEMALE	Alive	224	[Not_Applicable]	G3	1-10_mm	49	Stage_IV	0	13	CR
TCGA.24.1416.01	FEMALE	Alive	194	[Not_Applicable]	G3	1-10_mm	34	Stage_IV	0	14	CR
TCGA.13.1505.01	FEMALE	Alive	128	[Not_Applicable]	G3	1-10_mm	63	Stage_IIIC	0	14	CR
TCGA.24.1428.01	FEMALE	Alive	529	[Not_Applicable]	G3	1-10_mm	50	Stage_IIIC	0	14	CR
TCGA.24.1424.01	FEMALE	Alive	183	[Not_Applicable]	G3	1-10_mm	67	Stage_IIIC	0	14	CR
TCGA.24.1426.01	FEMALE	Alive	163	[Not_Applicable]	G3	1-10_mm	43	Stage_IIIC	0	14	CR
TCGA.13.0889.01	FEMALE	Alive	1881	[Not_Applicable]	GX	1-10_mm	75	Stage_IV	0	11	CR
TCGA.13.0800.01	FEMALE	Alive	247	[Not_Applicable]	G3	No_Macroscopic_disease	52	Stage_IIIC	0	9	CR
TCGA.13.0791.01	FEMALE	Alive	1184	[Not_Applicable]	G3	No_Macroscopic_disease	58	Stage_IIIC	0	9	CR
TCGA.13.0802.01	FEMALE	Alive	249	[Not_Applicable]	G3	No_Macroscopic_disease	79	Stage_IIIC	0	9	CR
TCGA.13.0921.01	FEMALE	Alive	141	[Not_Applicable]	G3	No_Macroscopic_disease	72	Stage_IIIC	0	11	CR
TCGA.13.0891.01	FEMALE	Alive	2099	[Not_Applicable]	G3	No_Macroscopic_disease	73	Stage_IV	0	11	CR
TCGA.20.0991.01	FEMALE	Alive	797	[Not_Applicable]	G3	No_Macroscopic_disease	78	Stage_IIB	0	12	CR
TCGA.04.1347.01	FEMALE	Alive	1919	[Not_Applicable]	G3	No_Macroscopic_disease	81	Stage_IV	0	12	CR
TCGA.13.1407.01	FEMALE	Alive	184	[Not_Applicable]	G3	[Not_Available]	51	Stage_IIIC	0	13	CR
TCGA.13.0905.01	FEMALE	Alive	1455	[Not_Applicable]	G3	[Not_Available]	51	Stage_IIIC	0	13	CR
TCGA.13.1403.01	FEMALE	Alive	331	[Not_Applicable]	G3	[Not_Available]	48	Stage_IIIC	0	13	CR
TCGA.13.1484.01	FEMALE	Alive	2982	[Not_Applicable]	G3	[Not_Available]	62	Stage_IIIC	0	14	CR
TCGA.13.1492.01	FEMALE	Alive	2237	[Not_Applicable]	G3	[Not_Available]	66	Stage_IIIC	0	14	CR
TCGA.13.1494.01	FEMALE	Alive	1162	[Not_Applicable]	G3	[Not_Available]	43	Stage_IV	0	14	CR
TCGA.09.1666.01	FEMALE	Alive	1752	[Not_Applicable]	G3	No_Macroscopic_disease	57	Stage_IIIC	0	17	CR
TCGA.23.1116.01	FEMALE	Alive	139	[Not_Applicable]	G3	>20_mm	83	Stage_IIIC	0	12	CR
TCGA.24.1418.01	FEMALE	Alive	243	[Not_Applicable]	G3	>20_mm	68	Stage_IIIC	0	14	CR
TCGA.24.1419.01	FEMALE	Alive	239	[Not_Applicable]	G3	11-20_mm	62	Stage_IIIC	0	14	CR
TCGA.36.1574.01	FEMALE	Alive	686	[Not_Applicable]	G3	>20_mm	48	Stage_IIIC	0	17	CR
TCGA.13.1495.01	FEMALE	Alive	1498	[Not_Applicable]	G2	1-10_mm	60	Stage_IIIC	0	14	CR
TCGA.13.0797.01	FEMALE	Alive	265	[Not_Applicable]	G3	1-10_mm	49	Stage_IIIC	0	9	CR
TCGA.13.0897.01	FEMALE	Alive	1748	[Not_Applicable]	G3	1-10_mm	54	Stage_IIIC	0	11	CR
TCGA.13.0924.01	FEMALE	Alive	185	[Not_Applicable]	G3	1-10_mm	45	Stage_IV	0	11	CR
TCGA.13.0906.01	FEMALE	Alive	1367	[Not_Applicable]	G3	1-10_mm	50	Stage_IIIC	0	11	CR
TCGA.13.0920.01	FEMALE	Alive	420	[Not_Applicable]	G3	1-10_mm	65	Stage_IIIC	0	11	CR
TCGA.13.0910.01	FEMALE	Alive	1128	[Not_Applicable]	G3	1-10_mm	58	Stage_IIIC	0	11	CR
TCGA.13.0794.01	FEMALE	Alive	923	[Not_Applicable]	G3	1-10_mm	60	Stage_IIIC	0	9	CR
TCGA.23.1119.01	FEMALE	Alive	3953	[Not_Applicable]	G3	1-10_mm	64	Stage_IIIC	0	12	CR
TCGA.23.1028.01	FEMALE	Alive	1503	[Not_Applicable]	G3	1-10_mm	43	Stage_IIIC	0	12	CR
TCGA.13.1404.01	FEMALE	Alive	201	[Not_Applicable]	G3	1-10_mm	48	Stage_IIIC	0	13	CR
TCGA.13.1507.01	FEMALE	Alive	145	[Not_Applicable]	G3	1-10_mm	77	Stage_IIIC	0	14	CR
TCGA.13.1509.01	FEMALE	Alive	127	[Not_Applicable]	G3	1-10_mm	64	Stage_IV	0	14	CR
TCGA.24.1423.01	FEMALE	Alive	190	[Not_Applicable]	G3	1-10_mm	61	Stage_IIIC	0	14	CR
TCGA.24.1425.01	FEMALE	Alive	181	[Not_Applicable]	G3	1-10_mm	45	Stage_IIIC	0	15	CR
TCGA.24.1469.01	FEMALE	Alive	277	[Not_Applicable]	G3	1-10_mm	71	Stage_IIIC	0	15	CR
TCGA.24.1470.01	FEMALE	Alive	105	[Not_Applicable]	G3	1-10_mm	54	Stage_IIIB	0	15	CR
TCGA.04.1346.01	FEMALE	Alive	1993	[Not_Applicable]	G2	[Not_Available]	73	Stage_IIIC	0	12	CR
TCGA.36.1577.01	FEMALE	Alive	783	[Not_Applicable]	G2	No_Macroscopic_disease	43	Stage_IIC	0	17	CR
TCGA.09.1667.01	FEMALE	Alive	1882	[Not_Applicable]	G2	No_Macroscopic_disease	61	Stage_IIC	0	17	CR
TCGA.13.0801.01	FEMALE	Alive	252	[Not_Applicable]	G3	No_Macroscopic_disease	46	Stage_IIIC	0	9	CR
TCGA.13.0761.01	FEMALE	Alive	1036	[Not_Applicable]	G3	No_Macroscopic_disease	51	Stage_IV	0	9	CR
TCGA.13.0762.01	FEMALE	Alive	981	[Not_Applicable]	G3	No_Macroscopic_disease	65	Stage_IIIC	0	9	CR
TCGA.13.0799.01	FEMALE	Alive	237	[Not_Applicable]	G3	No_Macroscopic_disease	44	Stage_IIIC	0	9	CR
TCGA.13.0912.01	FEMALE	Alive	1036	[Not_Applicable]	G3	No_Macroscopic_disease	58	Stage_IIIC	0	11	CR
TCGA.13.0923.01	FEMALE	Alive	195	[Not_Applicable]	G3	No_Macroscopic_disease	74	Stage_IIIC	0	11	CR
TCGA.13.0916.01	FEMALE	Alive	644	[Not_Applicable]	G3	No_Macroscopic_disease	49	Stage_IIIC	0	11	CR
TCGA.13.0919.01	FEMALE	Alive	453	[Not_Applicable]	G3	No_Macroscopic_disease	52	Stage_IIIC	0	11	CR
TCGA.13.0903.01	FEMALE	Alive	1441	[Not_Applicable]	G3	No_Macroscopic_disease	42	Stage_IV	0	11	CR
TCGA.23.1110.01	FEMALE	Alive	1658	[Not_Applicable]	G3	No_Macroscopic_disease	42	Stage_IIIC	0	12	CR
TCGA.04.1365.01	FEMALE	Alive	2329	[Not_Applicable]	G3	[Not_Available]	87	Stage_IIIB	0	13	CR
TCGA.13.1506.01	FEMALE	Alive	134	[Not_Applicable]	G3	[Not_Available]	45	Stage_IIIC	0	14	CR
TCGA.13.1497.01	FEMALE	Alive	1652	[Not_Applicable]	G3	[Not_Available]	47	Stage_IIIC	0	14	CR
TCGA.13.1504.01	FEMALE	Alive	504	[Not_Applicable]	G3	[Not_Available]	68	Stage_IIIC	0	14	CR
TCGA.09.1668.01	FEMALE	Alive	1684	[Not_Applicable]	G3	[Not_Available]	57	Stage_IIIC	0	17	CR
TCGA.36.1581.01	FEMALE	Alive	751	[Not_Applicable]	G3	No_Macroscopic_disease	63	Stage_IIC	0	17	CR
TCGA.13.1410.01	FEMALE	Alive	143	[Not_Applicable]	GX	[Not_Available]	57	Stage_IV	0	13	CR
TCGA.13.0717.01	FEMALE	Dead	748	748	G3	>20_mm	54	Stage_IIIC	0	9	CR
TCGA.09.0364.01	FEMALE	Dead	[Not_Available]	887	G3	11-20_mm	80	Stage_IIC	0	9	CR
TCGA.04.1517.01	FEMALE	Dead	[Not_Available]	608	G3	>20_mm	79	Stage_IIIC	0	17	CR
TCGA.24.1545.01	FEMALE	Dead	1746	1746	G3	>20_mm	69	Stage_IIIC	0	17	CR
TCGA.10.0927.01	FEMALE	Dead	2478	2490	G2	1-10_mm	65	Stage_IIIC	0	11	CR
TCGA.04.1542.01	FEMALE	Dead	[Not_Available]	2561	G2	1-10_mm	52	Stage_IIIB	0	15	CR
TCGA.13.0725.01	FEMALE	Dead	377	377	G3	1-10_mm	44	Stage_IIIC	0	9	CR
TCGA.13.0727.01	FEMALE	Dead	462	462	G3	1-10_mm	71	Stage_IIIC	0	9	CR
TCGA.13.0720.01	FEMALE	Dead	1355	1355	G3	1-10_mm	48	Stage_IIIC	0	9	CR
TCGA.13.0883.01	FEMALE	Dead	2097	2097	G3	1-10_mm	61	Stage_IIIC	0	11	CR
TCGA.10.0937.01	FEMALE	Dead	460	608	G3	1-10_mm	44	Stage_IIIC	0	11	CR
TCGA.24.0982.01	FEMALE	Dead	679	679	G3	1-10_mm	77	Stage_IIIC	0	12	CR
TCGA.23.1022.01	FEMALE	Dead	[Not_Available]	1511	G3	1-10_mm	67	Stage_IIIC	0	12	CR
TCGA.24.1105.01	FEMALE	Dead	1442	1442	G3	1-10_mm	36	Stage_IIIC	0	12	CR
TCGA.25.1323.01	FEMALE	Dead	365	395	G3	1-10_mm	72	Stage_IIIC	0	13	CR
TCGA.24.1435.01	FEMALE	Dead	1324	1324	G3	1-10_mm	57	Stage_IIIC	0	14	CR
TCGA.24.1564.01	FEMALE	Dead	787	787	G3	1-10_mm	67	Stage_IIIC	0	15	CR
TCGA.24.1551.01	FEMALE	Dead	1579	1579	G3	1-10_mm	53	Stage_IIIC	0	15	CR
TCGA.24.1552.01	FEMALE	Dead	1259	1259	G3	1-10_mm	77	Stage_IIIC	0	15	CR
TCGA.24.1553.01	FEMALE	Dead	1767	1767	G3	1-10_mm	53	Stage_IIIB	0	15	CR
TCGA.24.1556.01	FEMALE	Dead	2148	2148	G3	1-10_mm	50	Stage_IIB	0	17	CR
TCGA.09.1662.01	FEMALE	Dead	[Not_Available]	2717	G3	1-10_mm	58	Stage_IV	0	17	CR
TCGA.25.1633.01	FEMALE	Dead	1843	1891	G3	1-10_mm	64	Stage_IIIC	0	17	CR
TCGA.23.1117.01	FEMALE	Dead	[Not_Available]	1013	G3	1-10_mm	42	Stage_IIIC	0	12	CR
TCGA.30.1714.01	FEMALE	Dead	1158	1158	G3	1-10_mm	68	Stage_IV	0	17	CR
TCGA.24.1560.01	FEMALE	Dead	1341	1341	G4	1-10_mm	51	Stage_IIIC	0	17	CR
TCGA.04.1514.01	FEMALE	Dead	[Not_Available]	1720	G2	No_Macroscopic_disease	45	Stage_IIIA	0	15	CR
TCGA.09.1665.01	FEMALE	Dead	[Not_Available]	1266	G2	No_Macroscopic_disease	73	Stage_IIIC	0	17	CR
TCGA.10.0933.01	FEMALE	Dead	356	446	G3	No_Macroscopic_disease	77	Stage_IIIC	0	11	CR
TCGA.25.1321.01	FEMALE	Dead	1033	1033	G3	No_Macroscopic_disease	65	Stage_IIIC	0	13	CR
TCGA.24.1549.01	FEMALE	Dead	1721	1721	G3	[Not_Available]	58	Stage_IIIB	0	15	CR
TCGA.24.1603.01	FEMALE	Dead	2742	2742	G3	[Not_Available]	53	Stage_IIIB	0	15	CR
TCGA.25.1623.01	FEMALE	Dead	565	565	G3	No_Macroscopic_disease	71	Stage_IV	0	17	CR
TCGA.13.1487.01	FEMALE	Dead	681	681	GX	[Not_Available]	74	Stage_IV	0	14	CR
TCGA.10.0926.01	FEMALE	Dead	788	788	G3	11-20_mm	63	Stage_IIIC	0	11	CR
TCGA.24.1104.01	FEMALE	Dead	1933	1933	G3	>20_mm	56	Stage_IV	0	12	CR
TCGA.24.1430.01	FEMALE	Dead	863	863	G3	>20_mm	68	Stage_IIIC	0	14	CR
TCGA.13.1488.01	FEMALE	Dead	2154	2154	G3	11-20_mm	59	Stage_IV	0	14	CR
TCGA.24.0979.01	FEMALE	Dead	1264	1264	G3	>20_mm	53	Stage_IV	0	12	CR
TCGA.13.0757.01	FEMALE	Dead	340	340	G3	1-10_mm	71	Stage_IIIC	0	9	CR
TCGA.13.0887.01	FEMALE	Dead	2028	2028	G3	1-10_mm	42	Stage_IIIC	0	11	CR
TCGA.10.0930.01	FEMALE	Dead	1011	1040	G3	1-10_mm	70	Stage_IIIC	0	11	CR
TCGA.23.1122.01	FEMALE	Dead	[Not_Available]	1189	G3	1-10_mm	53	Stage_IIIC	0	12	CR
TCGA.13.0894.01	FEMALE	Dead	1509	1509	G3	1-10_mm	53	Stage_IIIC	0	13	CR
TCGA.25.1313.01	FEMALE	Dead	820	820	G3	1-10_mm	62	Stage_IV	0	13	CR
TCGA.04.1348.01	FEMALE	Dead	[Not_Available]	1483	G3	1-10_mm	44	Stage_IIIB	0	13	CR
TCGA.13.0884.01	FEMALE	Dead	3260	3260	G3	1-10_mm	39	Stage_IIIC	0	13	CR
TCGA.24.1466.01	FEMALE	Dead	1373	1373	G3	1-10_mm	74	Stage_IIIC	0	14	CR
TCGA.24.1467.01	FEMALE	Dead	3224	3224	G3	1-10_mm	51	Stage_IIIC	0	14	CR
TCGA.24.1550.01	FEMALE	Dead	1249	1249	G3	1-10_mm	49	Stage_IIIC	0	15	CR
TCGA.24.1614.01	FEMALE	Dead	1470	1470	G3	1-10_mm	57	Stage_IIIC	0	15	CR
TCGA.24.1616.01	FEMALE	Dead	1163	1163	G3	1-10_mm	56	Stage_IIIC	0	15	CR
TCGA.04.1530.01	FEMALE	Dead	[Not_Available]	3622	G3	1-10_mm	68	Stage_IIIC	0	15	CR
TCGA.24.1563.01	FEMALE	Dead	1451	1451	G3	1-10_mm	66	Stage_IIIC	0	15	CR
TCGA.04.1525.01	FEMALE	Dead	[Not_Available]	1167	G3	1-10_mm	47	Stage_IIIC	0	17	CR
TCGA.25.1632.01	FEMALE	Dead	1732	1799	G3	1-10_mm	68	Stage_IV	0	17	CR
TCGA.25.1635.01	FEMALE	Dead	1558	1583	G3	1-10_mm	71	Stage_IIIC	0	17	CR
TCGA.24.1548.01	FEMALE	Dead	493	493	G3	1-10_mm	57	Stage_IIIC	0	17	CR
TCGA.13.0751.01	FEMALE	Dead	1678	1678	GX	1-10_mm	44	Stage_IIIC	0	9	CR
TCGA.13.0803.01	FEMALE	Dead	1334	1334	G3	No_Macroscopic_disease	81	Stage_IIIC	0	9	CR
TCGA.09.0369.01	FEMALE	Dead	[Not_Available]	1082	G3	No_Macroscopic_disease	56	Stage_IIIC	0	9	CR
TCGA.23.1124.01	FEMALE	Dead	[Not_Available]	1768	G3	No_Macroscopic_disease	62	Stage_IIIC	0	12	CR
TCGA.04.1349.01	FEMALE	Dead	[Not_Available]	656	G3	[Not_Available]	69	Stage_IV	0	13	CR
TCGA.24.1604.01	FEMALE	Dead	2688	2688	G3	[Not_Available]	66	Stage_IIIC	0	15	CR
TCGA.36.1571.01	FEMALE	Dead	695	695	G3	No_Macroscopic_disease	53	Stage_IIIB	0	17	CR
TCGA.13.1408.01	FEMALE	Alive	180	[Not_Applicable]	G3	>20_mm	59	Stage_IIIC	1	13	Non-CR
TCGA.13.1498.01	FEMALE	Alive	1144	[Not_Applicable]	G3	>20_mm	73	Stage_IIIC	1	14	Non-CR
TCGA.23.1027.01	FEMALE	Dead	966	976	G3	1-10_mm	48	Stage_IIIC	1	12	Non-CR
TCGA.24.0975.01	FEMALE	Dead	663	663	G3	1-10_mm	58	Stage_IIIC	1	12	Non-CR
TCGA.25.1625.01	FEMALE	Dead	548	840	G3	1-10_mm	66	Stage_IIIC	1	17	Non-CR
TCGA.04.1356.01	FEMALE	Dead	[Not_Available]	1499	G3	[Not_Available]	62	Stage_IIC	1	13	Non-CR
TCGA.25.1318.01	FEMALE	Dead	1064	1064	G3	1-10_mm	54	Stage_IIIC	1	13	Non-CR
TCGA.13.1512.01	FEMALE	Alive	94	[Not_Applicable]	G3	No_Macroscopic_disease	49	Stage_IIIC	1	14	NA
TCGA.57.1584.01	FEMALE	Alive	643	[Not_Applicable]	G3	1-10_mm	47	Stage_IIIC	1	15	NA
TCGA.13.0885.01	FEMALE	Alive	2780	[Not_Applicable]	G3	11-20_mm	70	Stage_IIIC	1	11	CR
TCGA.13.0900.01	FEMALE	Alive	1736	[Not_Applicable]	G3	[Not_Available]	59	Stage_IIIC	1	13	CR
TCGA.04.1367.01	FEMALE	Alive	2174	[Not_Applicable]	G3	No_Macroscopic_disease	50	Stage_IIIC	1	13	CR
TCGA.13.1499.01	FEMALE	Alive	1168	[Not_Applicable]	G3	[Not_Available]	56	Stage_IIIC	1	14	CR
TCGA.09.1669.01	FEMALE	Alive	928	[Not_Applicable]	G3	No_Macroscopic_disease	54	Stage_IIIA	1	17	CR
TCGA.23.1118.01	FEMALE	Alive	2616	[Not_Applicable]	G3	>20_mm	45	Stage_IIIC	1	12	CR
TCGA.13.0886.01	FEMALE	Alive	2259	[Not_Applicable]	G3	1-10_mm	67	Stage_IIIC	1	11	CR
TCGA.13.0890.01	FEMALE	Alive	2068	[Not_Applicable]	G3	1-10_mm	56	Stage_IIIC	1	11	CR
TCGA.13.0793.01	FEMALE	Alive	873	[Not_Applicable]	G3	1-10_mm	40	Stage_IV	1	9	CR
TCGA.23.1026.01	FEMALE	Alive	816	[Not_Applicable]	G3	1-10_mm	45	Stage_IIIC	1	12	CR
TCGA.23.1120.01	FEMALE	Alive	130	[Not_Applicable]	G3	1-10_mm	60	Stage_IIIC	1	12	CR
TCGA.23.1030.01	FEMALE	Alive	886	[Not_Applicable]	G3	1-10_mm	64	Stage_IIIC	1	12	CR
TCGA.24.1417.01	FEMALE	Alive	238	[Not_Applicable]	G3	1-10_mm	54	Stage_IV	1	14	CR
TCGA.13.1489.01	FEMALE	Alive	2521	[Not_Applicable]	G2	[Not_Available]	70	Stage_IIIC	1	14	CR
TCGA.13.0792.01	FEMALE	Alive	1117	[Not_Applicable]	G3	No_Macroscopic_disease	40	Stage_IIIC	1	9	CR
TCGA.13.0913.01	FEMALE	Alive	912	[Not_Applicable]	G3	No_Macroscopic_disease	53	Stage_IIIC	1	11	CR
TCGA.04.1336.01	FEMALE	Alive	1495	[Not_Applicable]	G3	No_Macroscopic_disease	55	Stage_IIIB	1	12	CR
TCGA.13.1481.01	FEMALE	Dead	2648	2648	G2	1-10_mm	76	Stage_IIIC	1	14	CR
TCGA.13.0804.01	FEMALE	Dead	1073	1073	G3	1-10_mm	73	Stage_IIIC	1	9	CR
TCGA.10.0931.01	FEMALE	Dead	982	1000	G3	1-10_mm	44	Stage_IIIC	1	11	CR
TCGA.24.1103.01	FEMALE	Dead	1646	1646	G3	1-10_mm	50	Stage_IIIC	1	12	CR
TCGA.04.1331.01	FEMALE	Dead	1224	1336	G3	1-10_mm	78	Stage_IIIC	1	12	CR
TCGA.24.1562.01	FEMALE	Dead	1384	1384	G3	1-10_mm	67	Stage_IIIC	1	15	CR
TCGA.13.0726.01	FEMALE	Dead	946	949	GX	1-10_mm	55	Stage_IIIC	1	9	CR
TCGA.25.1634.01	FEMALE	Dead	1081	1091	G3	No_Macroscopic_disease	75	Stage_IIIC	1	17	CR
TCGA.24.1463.01	FEMALE	Dead	2218	2218	G3	>20_mm	70	Stage_IIIC	1	14	CR
TCGA.25.1630.01	FEMALE	Dead	239	1162	G3	1-10_mm	73	Stage_IIIC	1	17	CR
TCGA.24.1555.01	FEMALE	Dead	2692	2692	G3	[Not_Available]	50	Stage_IIIC	1	15	CR
TCGA.13.0758.01	FEMALE	Dead	346	346	G3	1-10_mm	60	Stage_IV	NA	9	Non-CR
TCGA.20.0996.01	FEMALE	Alive	2196	[Not_Applicable]	G2	1-10_mm	59	Stage_IIIC	NA	12	NA
TCGA.04.1371.01	FEMALE	Alive	2506	[Not_Applicable]	G3	1-10_mm	58	Stage_IIIC	NA	13	NA
TCGA.04.1351.01	FEMALE	Alive	1991	[Not_Applicable]	G2	[Not_Available]	76	Stage_IIIC	NA	13	CR
TCGA.09.0365.01	FEMALE	Dead	[Not_Available]	288	G3	No_Macroscopic_disease	70	Stage_IIIC	NA	9	CR
